# Supplementary material for: Ecological Status of Algeciras Bay, in a Highly Anthropised Area in South-West Europe, through Metal Assessment—Part II: Biotic Samples
Source: Toxics. 2024 Feb 21;12(3):166. doi: 10.3390/toxics12030166 (PMC10974771; doi:10.3390/toxics12030166)
Supplement: Supplementary file 1 [file toxics-12-00166-s001.zip]

Archive with 1 entries (1 files):
- toxics-2818213-supplementary.pdf
